# Supplementary material for: TFAM Loss Induces Oxidative Stress and Divergent Phenotypes in Glioblastoma Metabolic Subtypes
Source: Int J Mol Sci. 2025 Oct 27;26(21):10446. doi: 10.3390/ijms262110446 (PMC12610520; doi:10.3390/ijms262110446)
Supplement: Supplementary file 1 [file ijms-26-10446-s001.zip]

Archive with 1 entries (1 files):
- ijms-3895539-supplementary.pdf
